# Supplementary material for: A Material–Process–Equipment Integrated Design Method for Accelerating the Process Development of Twin-Screw Wet Granulation
Source: Pharmaceuticals (Basel). 2026 Jun 11;19(6):921. doi: 10.3390/ph19060921 (PMC13304837; doi:10.3390/ph19060921)
Supplement: Supplementary file 1 [file pharmaceuticals-19-00921-s001.zip]

Archive with 2 entries (2 files):
- Supplementary Material S2.pdf
- Supplementary Material S1.xlsx
