# Supplementary material for: A Material–Process–Equipment Integrated Design Method for Accelerating the Process Development of Twin-Screw Wet Granulation
Source: Pharmaceuticals (Basel). 2026 Jun 11;19(6):921. doi: 10.3390/ph19060921 (PMC13304837; doi:10.3390/ph19060921)
Supplement: Supplementary file 1 [file pharmaceuticals-19-00921-s001.zip › Supplementary Material S1.xlsx]

## Sheet: table S1
Table S1 PC1/PC2 scores of excipient powders (PCA Model 1) and Euclidean distances between excipients and CEP
The material No.	Name	Abbreviation	PC1	PC2	Euclidean distance
N	Guizhi Fuling composite extract	CEP	0.56876	-0.22112	/
E1	Microcrystalline cellulose vivapur® type 200	MCC	-1.62846	0.78352	5.67594
E2	Microcrystalline cellulose PH200NF	MCC	-1.67602	1.0862	6.00489
E3	Microcrystalline cellulose Oricel™ PH-102 SCG	MCC	-1.33035	1.1103	5.31533
E4	Microcrystalline cellulose PH102NF	MCC	-0.73639	1.1368	4.21909
E5	Microcrystalline cellulose vivapur® type 102	MCC	-0.05442	1.46973	3.72705
E6	Microcrystalline cellulose PH102	MCC	-0.57978	1.43256	4.61702
E7	Microcrystalline cellulose KG802	MCC	0.76082	1.68654	3.8049
E8	Spray dried lactose-cellulose Complex Cellactose 80	Lac	-0.25835	0.14485	2.27053
E9	Granular lactose Tablettose 80	Lac	-0.39616	-0.74483	2.46082
E10	Spray dried lactoseFlowlac 100	Lac	-0.8575	-0.99023	3.63069
E11	Anhydrous lactose Duralac 100	Lac	-0.24368	-0.44974	2.00454
E12	Lactose Pharmatose® 110M (EU)	Lac	-0.41511	-1.10019	2.74605
E13	Anhydrous lactose 21AN	Lac	-0.4606	-0.64308	2.55655
E14	Sodium carboxymethyl starch DST	CMS-Na	0.41463	-1.50271	2.11483
E15	Sodium carboxymethyl starch (CMS)	CMS-Na	0.95031	-0.30093	0.809061
E16	Sodium carboxymethyl starch (CMS)	CMS-Na	1.25778	-0.02029	1.65085
E17	Lactose Granulac® 200	Lac	0.99881	0.31947	1.7849
E18	Lactose Spherolac® 100	Lac	-1.18212	-1.20175	4.47783
E19	Lactose Granulac 70	Lac	-0.73348	-0.9356	3.3104
E20	Microcrystalline cellulose Heweten® 101	MCC	0.52714	1.37555	3.22111
E21	Microcrystalline cellulose PH301	MCC	0.12746	0.51432	1.99313
E22	Microcrystalline cellulose PH302	MCC	-0.66099	0.75118	3.64343
E23	Microcrystalline cellulose Oricel™ PH302NF	MCC	-0.80444	0.74637	3.92166
E24	Microcrystalline cellulose PH101	MCC	-0.06306	0.66358	2.76621
E25	Microcrystalline cellulose 112	MCC	-0.04445	1.40435	3.60862
E26	Lactose 200M	Lac	1.23866	0.4746	2.14832
E27	Talcum powder	Talc	1.49879	0.18613	2.33127
E28	Talcum powder	Talc	1.48521	0.06978	2.21411
E29	Croscarmellose sodium ND-2HS	CMC-Na	0.8145	0.42984	1.55148
E30	Croscarmellose sodium Vivasol	CMC-Na	0.69872	-0.24286	0.321054
E31	Croscarmellose sodium Primellose	CMC-Na	0.41556	0.43774	1.87479
E32	Corn starch	/	1.37646	-0.20307	1.82067
E33	Ethyl cellulose N-7 PHARM	EC	-1.33923	0.34322	4.77161
E34	Ethyl cellulose N-7 PHARM	EC	-1.01001	0.33408	4.03216
E35	Ethyl cellulose N-10 PHARM	EC	-1.69749	0.92969	5.92807
E36	Ethyl cellulose T-10 PHARM	EC	-0.84433	0.39056	3.69417
E37	Ethyl cellulose N-22 PHARM	EC	-1.53866	0.63016	5.37739
E38	Ethyl cellulose N-22 PHARM	EC	-1.5565	0.91301	5.61414
E39	Ethyl cellulose N-50 PHARM	EC	-1.60395	0.83362	5.6538
E40	Ethyl cellulose N-50 PHARM	EC	-1.79208	0.86293	6.0807
E41	Ethyl cellulose N100 PHARM	EC	-2.03102	0.90231	6.62448
E42	Aluminum hydroxide gel	AHG	-0.26282	-0.25619	2.08541
E43	Aluminum hydroxide gel	AHG	-0.36506	-0.3217	2.30862
E44	Hypromellose Methocel E3LV	HPMC	0.08777	0.61815	2.20345
E45	Hypromellose Methocel E4MCR	HPMC	-0.17612	0.21538	2.13996
E46	Hypromellose Methocel E5LV	HPMC	0.24862	0.87042	2.4429
E47	Hypromellose Methocel E15LV	HPMC	0.56259	1.32557	3.12787
E48	Hypromellose Methocel E50LV	HPMC	0.17751	0.41908	1.78861
E49	Hypromellose K100 LVCR	HPMC	0.1366	1.28185	3.24171
E50	Crospovidone XL-10	PVPP	0.9293	1.45474	3.44348
E51	Crospovidone XL-10	PVPP	1.00926	0.9818	2.66595
E52	Crospovidone XL-10	PVPP	-0.20707	1.57511	4.05235
E53	Crospovidone XL	PVPP	-0.10426	0.93703	2.93613
E54	Crospovidone XL-10 Ultra	PVPP	0.78625	0.80717	2.211
E55	Polyvinylpyrrolidone	PVP	-0.60545	0.48529	3.2661
E56	Calcium carboxymethyl cellulose E.C.G 505	CMC-Ca	0.37181	0.41447	1.55151
E57	Dibasic calcium phosphate dihydrate	DCP	1.85887	0.15763	3.085
E58	Methyl cellulose viscosity 4000 cPs	MC	0.91682	2.12061	4.63809
E59	Methyl cellulose viscosity 15 cPs	MC	0.59045	2.02624	4.40376
E60	Mannitol	/	0.38462	0.17058	1.12036
E61	Dextrin	Dex	0.88438	-0.43552	0.647196
E62	Low-substituted hydroxypropyl cellulose LH-21	L-HPC	0.58272	1.01504	2.55
E63	Calcium phosphate	CP	1.24322	-0.21213	1.51586
E64	Sodium bicarbonate	SB	-0.26856	-1.10775	2.48953
E65	Sucrose	Suc	-2.30761	-1.81039	7.34941
E66	Magnesium stearate	MS	1.42204	0.79511	2.89612
E67	Magnesium stearate	MS	1.45085	0.72608	2.84632
E68	Magnesium stearate	MS	1.56399	1.45822	4.06925
E69	D-(+)-glucose	Glu	-1.10414	-1.14767	4.26207
E70	D-sorbitol	Sor	-2.84133	-0.2517	8.10883
E71	D-sorbitol	Sor	-2.6468	-0.31605	7.65833
E72	Malic acid	MA	-2.35769	-0.97133	7.0544
E73	Dibasic calcium phosphate	DCP	0.8833	-1.39569	1.96743
E74	Dibasic calcium phosphate	DCP	0.93018	-1.11724	1.54051
E75	Calcium stearate	CS	1.06273	-2.17487	3.43683
E76	Crospovidone XL	PVPP	0.08443	1.78391	4.12597
E77	Crospovidone XL-10	PVPP	0.86779	1.25284	3.03891
E78	Acetylated distarch phosphate	ADSP	0.52636	-0.69616	0.603972
E79	Hydroxypropyl amylase	HPA	0.48485	-0.84674	0.896203
E80	Maltitol	Mal	-1.64837	-1.5543	5.72344
E81	Cold water-insoluble starch	CWIS	0.21061	0.01293	1.1856
E82	Maltodextrin	MD	-0.15389	-0.70896	1.87987
E83	Dextrin	Dex	0.63519	-0.38931	0.053531
E84	Corn modified starch	CMS	0.41557	-0.88662	1.02441
E85	Hydroxypropyl distarch phosphate	HDP	0.4484	-0.79515	0.840616
E86	Sodium starch octenylsuccinate	SSOS	0.54956	-0.7696	0.715408
E87	Isomaltooligosaccharide	IMO	-0.25724	-1.25214	2.56466
E88	Cold water-soluble starch	CWS	0.00236	-0.20876	1.46038
E89	SYLOID244FP	SY244FP	1.15993	-2.20481	3.44627
E90	SYLOIDAL-1FP	SYAL-1FP	-0.01303	-2.14431	1.54645
E91	SYLOIDXDP3050	SYXDP3050	-0.41174	-1.45824	3.49612
E92	Lactose 80 Mesh	Lac	-0.19438	-0.69441	3.09747
E93	Calcium carboxymethyl cellulose	CMC-Ca	0.78104	-1.3317	1.97406
E94	Pregelatinized starch	PGS	0.96779	-1.77144	1.76512
E95	Calcium sulfate	CS	-0.05941	-1.07494	2.66148
E96	Maltodextrin	MD	0.51029	-2.17017	2.01037
E97	Nano calcium carbonate	NCC	1.15724	-1.16119	3.22123
E98	Nano silicon dioxide 15nm	NSD	0.13768	0.31212	1.84488
E99	Maltodextrin DE15	MD15	0.34909	0.00927	1.68982
E100	Maltodextrin DE20	MD20	0.82671	0.02585	0.945856
E101	β-cyclodextrin	β-CD	0.41556	0.43774	0.892755
E102	Crospovidone XL-10	PVPP	0.11412	0.28415	1.57096
E103	Low-substituted hydroxypropyl cellulose ZW-LHPC-11	L-HPC	0.90758	-0.81449	1.68415
E104	Sodium carboxymethyl starch ZW-SSG-D	CMS-Na	-0.12643	-0.48167	1.05015
E105	Anhydrous lactose duralac H	Lac	-0.2039	-0.77315	1.73608
E106	Monohydrate lactose Flowlac	Lac	-0.11468	-0.80476	2.05717
E107	Pregelatinized starch 2020628	PGS	1.58147	-0.56503	1.86807
E108	Anhydrous dibasic calcium phosphate	DCPA	-0.62871	-0.79381	2.29637
E109	Dibasic calcium phosphate	DCP	-0.90652	-0.19734	3.02203
E111	Lactose C80	Lac	-0.19232	-0.00583	2.21586
E112	Calcium phosphate	CP	0.27505	-0.29385	0.815093
E113	Silicified microcrystalline cellulose	SMCC	-0.93	0.58618	4.25862

## Sheet: table S2
Table S2 The Plackett-Burman experimental design for the screw elements and process parameters of twin-screw wet granulation
Run No.	The material No.	Materials	The wetting agent	The feeding speed (rpm)	A: The thread lead of CEs in the 1st conveying zone (mm)	B: The thread lead of CEs in the 2nd conveying zone (mm)	C: The position of the kneading element (mm)	D: The stagger angle of the kneading discs (°)	E: The thickness of the kneading discs (mm)	F: The screw speed (rpm)	G: The L/S ratio
R1	F1	Equivalent formulation	80% alcohol	15	36	36	175	60	1.8	100	0.16
R2	F1	Equivalent formulation	80% alcohol	30	45	36	22	30	1.8	200	0.16
R3	F1	Equivalent formulation	80% alcohol	15	45	18	175	60	5	100	0.16
R4	F1	Equivalent formulation	80% alcohol	15	45	18	22	30	5	100	0.32
R5	F1	Equivalent formulation	80% alcohol	15	36	18	22	30	1.8	100	0.16
R6	F1	Equivalent formulation	80% alcohol	30	36	36	175	30	5	200	0.32
R7	F1	Equivalent formulation	80% alcohol	15	45	36	175	30	1.8	100	0.32
R8	F1	Equivalent formulation	80% alcohol	30	36	18	175	30	5	200	0.16
R9	F1	Equivalent formulation	80% alcohol	15	36	36	22	60	5	100	0.32
R10	F1	Equivalent formulation	80% alcohol	30	36	18	22	60	1.8	200	0.32
R11	F1	Equivalent formulation	80% alcohol	30	45	36	22	60	5	200	0.16
R12	F1	Equivalent formulation	80% alcohol	30	45	18	175	60	1.8	200	0.32

## Sheet: table S3
Table S3 The Box-Behnken experimental design for the screw elements and process parameters of twin-screw wet granulation
Run No.	The material No.	Materials	The wetting agent	The feeding speed (rpm)	A: The thread lead of CEs in the 1st conveying zone (mm)	B: The thread lead of CEs in the 2nd conveying zone (mm)	C: The position of the kneading element (mm)	D: The stagger angle of the kneading discs (°)	E: The thickness of the kneading discs (mm)	F: The screw speed (rpm)	G: The L/S ratio
G1	F1	Equivalent formulation	80% alcohol	22	36	18	22	45	3.4	150	0.24
G2	F1	Equivalent formulation	80% alcohol	22	36	18	22	30	1.8	150	0.24
G3	F1	Equivalent formulation	80% alcohol	22	36	18	22	60	3.4	150	0.32
G4	F1	Equivalent formulation	80% alcohol	22	36	18	22	45	3.4	150	0.24
G5	F1	Equivalent formulation	80% alcohol	22	36	18	22	45	1.8	150	0.32
G6	F1	Equivalent formulation	80% alcohol	22	36	18	22	45	1.8	150	0.16
G7	F1	Equivalent formulation	80% alcohol	22	36	18	22	45	5	150	0.16
G8	F1	Equivalent formulation	80% alcohol	22	36	18	22	30	5	150	0.24
G9	F1	Equivalent formulation	80% alcohol	22	36	18	22	60	1.8	150	0.24
G10	F1	Equivalent formulation	80% alcohol	22	36	18	22	30	3.4	150	0.16
G11	F1	Equivalent formulation	80% alcohol	22	36	18	22	60	3.4	150	0.16
G12	F1	Equivalent formulation	80% alcohol	22	36	18	22	30	3.4	150	0.32
G13	F1	Equivalent formulation	80% alcohol	22	36	18	22	45	5	150	0.32
G14	F1	Equivalent formulation	80% alcohol	22	36	18	22	45	3.4	150	0.24
G15	F1	Equivalent formulation	80% alcohol	22	36	18	22	60	5	150	0.24

## Sheet: Sheet S4
Table S4 The physical properties of granules and the response result
No.	Materials	The physical properties						The fine fraction	The coarse particle fraction	The response results
		Da	Dc	D10	D50	D90	Span			The medium particle fraction (Yieldmed , Y₁)	The cosine similarity of granule size distribution between trial and production granules (cosineGSD, Y₂)	The Carr index (IC, Y₃)	The average torque (Torque, Y₄)
		g/cm³	g/cm³	μm	μm	μm	/	%	%	%	/	/	Nm
R1	Equivalent formulation	0.517636	0.676847	3.1952	23.8593	107.005	4.35091	21.8799	23.5321	54.59	-0.539326	23.5224	6.21
R2	Equivalent formulation	0.447324	0.633883	6.20519	44.0787	139.421	3.02222	18.4054	0.382785	81.21	0.719528	29.4312	1.3
R3	Equivalent formulation	0.49483	0.656879	2.6945	29.2178	113.324	3.78635	41.0316	7.47272	51.5	-0.572546	24.6695	11.69
R4	Equivalent formulation	0.458951	0.594805	4.44463	62.6947	202.147	3.15341	21.7668	35.5391	44.69	0.236746	22.84	4.85
R5	Equivalent formulation	0.453122	0.632012	6.90576	49.0496	135.489	2.62149	26.6779	0.181127	73.14	0.700573	28.3047	1.11
R6	Equivalent formulation	0.491267	0.628395	2.82641	32.2659	153.488	4.66938	20.2459	35.3397	44.41	-0.73253	21.8219	5.48
R7	Equivalent formulation	0.403137	0.520769	5.33362	46.0843	138.986	2.90017	30.2589	2.28496	67.46	0.53035	22.5882	1.71
R8	Equivalent formulation	0.48889	0.71404	1.5773	13.6918	74.9298	5.35741	10.0812	25.742	64.18	-0.580103	31.5318	6.85
R9	Equivalent formulation	0.466986	0.585046	3.1662	38.4457	170.244	4.34581	21.7043	37.8736	40.42	-0.547472	20.1797	4.23
R10	Equivalent formulation	0.497831	0.638203	2.77044	29.1987	143.939	4.83477	20.4215	30.9994	48.58	-0.72021	20.9558	5.63
R11	Equivalent formulation	0.476373	0.645447	2.7801	23.7599	100.034	4.09318	31.1885	19.1871	49.62	-0.517428	26.1949	5.86
R12	Equivalent formulation	0.452114	0.573652	3.65972	57.5649	211.675	3.61358	11.1671	42.0808	46.75	0.0599593	21.1867	6.29
G1	Equivalent formulation	0.457952	0.607218	5.09281	45.2386	152.338	3.19662	44.3386	5.21708	50.4443	0.997341	24.5819	2.16
G2	Equivalent formulation	0.412898	0.575774	6.33842	45.4817	130.075	2.71224	42.6221	0.867445	56.5105	0.997055	28.2882	1.26
G3	Equivalent formulation	0.494808	0.64014	7.76868	109.057	339.152	2.96635	18.0745	41.7615	40.164	0.996286	22.7031	4.68
G4	Equivalent formulation	0.453746	0.612366	4.51075	37.9759	138.376	3.49151	43.0637	4.62182	52.3145	0.989234	25.9029	2.085
G5	Equivalent formulation	0.421064	0.556283	4.82683	39.3172	153.541	3.61125	26.2541	6.08041	67.6655	0.996983	24.3075	1.965
G6	Equivalent formulation	0.466035	0.670284	5.23707	36.8129	131.172	3.34219	36.3844	1.45459	62.161	0.996602	30.472	1.5675
G7	Equivalent formulation	0.510034	0.722867	2.73854	25.0179	131.431	4.91345	25.5084	10.8978	63.5938	0.997716	29.4429	3.51
G8	Equivalent formulation	0.537113	0.70096	4.34004	50.7687	259.196	4.49218	29.3546	33.1764	37.4689	0.996208	23.3747	6.06
G9	Equivalent formulation	0.505371	0.659635	5.38517	57.9783	257.408	3.96783	28.1088	36.1204	35.7708	0.994599	23.3863	5.88
G10	Equivalent formulation	0.490269	0.695869	4.26744	36.795	139.523	3.61294	46.0301	3.9264	50.0435	0.993102	29.5457	2.265
G11	Equivalent formulation	0.514398	0.733818	2.46792	21.4834	118.555	5.21783	20.8496	15.9744	63.176	0.992447	29.9011	5.805
G12	Equivalent formulation	0.42826	0.566521	5.12001	52.7227	200.649	3.33833	27.805	16.9509	55.2441	0.996234	24.4053	2.58
G13	Equivalent formulation	0.477413	0.627084	5.93094	77.6113	300.901	3.42393	19.335	34.2177	46.4473	0.996347	23.8678	3.93
G14	Equivalent formulation	0.414745	0.558256	4.9804	41.5357	141.533	2.99785	42.1305	6.97961	50.8899	0.997679	25.7071	1.725
G15	Equivalent formulation	0.496392	0.645215	4.46296	49.6656	257.564	4.3574	25.4628	31.2154	43.3218	0.987777	23.0656	4.965
